# Supplementary material for: Domestication of Local Microbial Consortia for Efficient Recovery of Gold Through Top-Down Selection in Airlift Bioreactors
Source: Front Microbiol. 2019 Jan 30;10:60. doi: 10.3389/fmicb.2019.00060 (PMC6363673; doi:10.3389/fmicb.2019.00060)
Supplement: Supplementary file 1 [file Table_1.XLSX]

## Sheet: S1
	Supplementary Table 1. Denomination, description and geographic location of the sampling sites and selected samples at the Andacollo mining district.
	Sampling site	Description	Coordinates	Detail of samples	Identifier
	Buena Vista mine	Au and Ag extraction gallery	S 37° 11' 4.638'' O 70° 38' 6.517''	Biofilm on the mine wall	BVB
				Slurry	BVS
				Water dripping down the mine gallery wall	BVW
	San Pedro mine	Au and Ag extraction gallery	S 37° 10' 45.561'' O 70° 37' 37.688''	Biofilm on the wall	SPB
				Slurry	SPS
	Relave Nuevo	Mine tailings	S 37° 11' 9.44'' O 70° 38' 23.264''	Slurry from tailgate used today	RNS
	Processing Plant	Treatment plant the mined ore	S 37° 10' 57.807'' O 70° 38' 18.471''	Milled ore entering the PP	PPO
	Relave Viejo	Old mine tailings	S 37° 10' 50.827''	Slurry from abandoned tailgate	RVS
			O 70° 38' 24.506''
