# Supplementary material for: Domestication of Local Microbial Consortia for Efficient Recovery of Gold Through Top-Down Selection in Airlift Bioreactors
Source: Front Microbiol. 2019 Jan 30;10:60. doi: 10.3389/fmicb.2019.00060 (PMC6363673; doi:10.3389/fmicb.2019.00060)
Supplement: Supplementary file 2 [file Table_2.XLSX]

## Sheet: S2
	Supplementary Table 2. Physico-chemical parameters measured on the sampled sites.
			Physical parameters*				Chemical parameters (% w/w)
	Sample	Type	pH	Eh	Conductivity (µs/cm)		Fe	Pb	Zn	Cd	Cu	Mn
	PPO	Ore	nm	nm	nm		1.417	0.035	0.131	>2E-5	0.029	0.134
	RNS	Sludge	7.98	21.7	618		1.025	0.012	0.025	0.008	0.052	0.049
	BVS	Slurry	7.5	380	646		3.91	0.037	0.085	0.064	0.014	0.12
	RVS	Sludge	7.01	257	607		5.129	0.182	0.136	0.044	0.012	0.152
	SPS	Slurry	7.09	445.7	168.5		7.034	0.002	0.032	>2E-5	0.004	0.185
	BVB	Biofilm	7.16	437.2	nm		nm	nm	nm	nm	nm	nm
	SPB	Biofilm	4.42	404.2	2401		nm	nm	nm	nm	nm	nm
	BVW	Water	7.15	375	608		4.243	0.057	0.068	>2E-5	0.006	0.109
	*: in the case of solid samples, these parameters were determined in paste
	The pH, Eh and conductivity were measured in the water at each location and averaged.
	The BVB and SPB samples were in a very small amount and the chemical determination could not be made.
	nm: not measured
