# Supplementary material for: Domestication of Local Microbial Consortia for Efficient Recovery of Gold Through Top-Down Selection in Airlift Bioreactors
Source: Front Microbiol. 2019 Jan 30;10:60. doi: 10.3389/fmicb.2019.00060 (PMC6363673; doi:10.3389/fmicb.2019.00060)
Supplement: Supplementary file 3 [file Table_3.XLSX]

## Sheet: S3
	Supplementary Table 3. Ferrous iron (Fe2+) oxidation rate by the acclimatized consortia obtained from Andacollo.
	Sample	Oxidation rate of Fe2+ (h-1)	Proton production rate (h-1)
	BVB	-0.0504	0.0145
	BVS	-0.0827	0.0137
	BVW	-0.0267	0.0186
	SPB	-0.0611	0.0214
	SPS	-0.0334	0.0060
	RVS	-0.095	0.0198
	PPO	-0.0071	0.0078
	SC	-0.0014	0.0006
	Abbreviations as in Supplementary Table 1, SC: sterile control
