# Supplementary material for: Domestication of Local Microbial Consortia for Efficient Recovery of Gold Through Top-Down Selection in Airlift Bioreactors
Source: Front Microbiol. 2019 Jan 30;10:60. doi: 10.3389/fmicb.2019.00060 (PMC6363673; doi:10.3389/fmicb.2019.00060)
Supplement: Supplementary file 4 [file Table_4.XLSX]

## Sheet: S4
	Supplementary Table 4. Yield and quality indicators for the MiSeq (Illumina) sequencing runs performed.
	Run	Raw data Yield (Gbp)	Average Read Length (bp)	Contigs > 500 bp (#)	N50	Largest contig (Kbp)
	1	4.9	21-230	405	13615	82
	2	4.1	19-234	467	11038	44
	Combined Total	9.0	19-234	436	12326	82
